# Supplementary material for: Exploration of a GMMA-Based Bivalent Vaccine Against Klebsiella pneumoniae
Source: Vaccines (Basel). 2025 Feb 24;13(3):226. doi: 10.3390/vaccines13030226 (PMC11946371; doi:10.3390/vaccines13030226)
Supplement: Supplementary file 1 [file vaccines-13-00226-s001.zip]

Archive with 1 entries (1 files):
- vaccines-3433681-supplementary.pdf
